# Supplementary material for: Natural Nanoparticles in Gegen–Qinlian Decoction Promote the Colonic Absorption of Active Constituents in Mice with Dextran Sulfate Sodium-Induced Ulcerative Colitis
Source: Pharmaceuticals (Basel). 2025 Nov 12;18(11):1718. doi: 10.3390/ph18111718 (PMC12654978; doi:10.3390/ph18111718)
Supplement: Supplementary file 1 [file pharmaceuticals-18-01718-s001.zip]

Archive with 1 entries (1 files):
- pharmaceuticals-3950986-supplementary.pdf
